# Supplementary material for: Right ventricular function and vasoactive peptides for early prediction of bronchopulmonary dysplasia
Source: PLoS One. 2021 Sep 22;16(9):e0257571. doi: 10.1371/journal.pone.0257571 (PMC8457497; doi:10.1371/journal.pone.0257571)
Supplement: S1 Dataset — (XLSX) [file pone.0257571.s001.xlsx]

## Sheet: EXPERT_m_Basel03
sex	bw	ga_w	ga_d	ga	rimp	tapse	et1	anp	sepsis	surfactant	antenat_steroids	bdp	bpd_grade	bpd_death	death	pda	pvl	rop_grade	ivh_grade	nec	w_discharge	mv_7d	mv_dur	resp_supp_dur	oxygen_dur
1	1180	30	5	30.7143	0.47	6			1	1	0	0	0	0	0	0	0	0	0	0	2360	0	5	16	3
2	865	26	5	26.7143	0.07	6	355.67	1290.57	0	1	0	0	0	0	0	1	0	0	0	0	2420	0	7	63	54
2	1725	30	5	30.7143	0.01	6	205.93	167.7	0	0	1	0	0	0	0	0	0	0	0	1	1860	0	0	12	6
2	995	28	0	28	0.22	6	224.55	493.01	0	1	1	0	0	0	0	0	0	0	0	0	2360	0	0	53	4
2	1740	31	3	31.4286	0.11	6	157.82	224.75	0	0	1	0	0	0	0	0	0	0	0	0	2155	0	0	4	1
2	970	26	3	26.4286	0.26		217.42	1339.46	0	1	1	0	0	0	0	1	0	2	0	0	2620	0	1	72	46
1	995	29	4	29.5714	0.19	6	170.72	217.38	0	1	1	0	0	0	0	0	0	0	0	0	2345	0	2	17	2
1	1970	31	4	31.5714	0.22	5	154.22	171.54	0	0	0	0	0	0	0	0	0	0	0	0	2445	0	0	0	0
2	890	27	0	27	0.23	6	267.07	494.81	0	1	0	0	0	0	0	0	0	0	0	0	2660	0	2	44	17
1	914	27	0	27	0.45	6	241.81	520.24	0	1	0	0	0	0	0	1	0	0	0	0	2066	0	2	34	61
1	1730	30	3	30.4286	0.09	7			0	0	1	0	0	0	0	0	0	0	0	0	2920	0	0	3	0
1	1320	28	2	28.2857	0	6	224.72	374.15	0	1	0	0	0	0	0	0	0	0	0	0	2830	0	0	23	19
1	1300	28	2	28.2857		7	222.19	363.6	0	1	0	0	0	0	0	0	0	0	0	0	2885	0	3	23	17
1	940	26	0	26	0.17	6	267.85	406.78	0	1	0	0	0	0	0	0	0	0	0	0	3120	0	4	60	4
2	1775	30	2	30.2857	0.29	8	183.93	355.29	1	1	1	0	0	0	0	0	0	0	2	0	2510	0	2	7	3
2	1046	27	6	27.8571	0.04	6	166.03	153.64	0	1	0	0	0	0	0	0	0	0	0	0	2000	0	0	35	1
2	725	25	2	25.2857	0.22	5	281.9	418.1	0	1	0	0	0	0	0	1	0	2	0	0	2365	0	2	68	68
1	878	27	1	27.1429	0.166	7	92.96	256.24	1	1	1	0	0	0	0	0	0	0	0	0	2530	0	67	67	1
2	1480	30	5	30.7143	0.083	7	153.97	131.58	0	0	0	0	0	0	0	0	0	0	0	0	2260	0	0	6	0
1	1080	27	6	27.8571	0.1	6			0	1	0	0	0	0	0	0	0	0	0	0	2220	0	0	12	1
2	785	30	1	30.1429	0.08	4	119.51	787.77	1	1	0	0	0	0	0	0	0	2	0	0	1710	0	0	14	1
1	952	25	3	25.4286		7	228.77	663.01	0	1	1	0	0	0	0	0	0	0	3	0	2440	0	0	40	21
1	902	25	3	25.4286		6	259.23	567.63	1	1	1	0	0	0	0	1	0	0	0	0	2415	0	4	52	39
2	968	27	5	27.7143	0.13	7			0	1	0	0	0	0	0	0	0	2	0	0	3010	0	7	80	70
1	1630	31	6	31.8571	0.1	8			0	0	1	0	0	0	0	0	0	0	0	0	2430	0	0	5	0
1	1700	31	0	31	0.1	6	248.62	224.93	0	0	1	0	0	0	0	0	0	0	0	0	2360	0	0	13	0
2	560	24	2	24.2857	0.26	4	284.35	361.06	1	0	1	0	0	0	0	1	0	0	0	0	2520	0	6	55	56
1	1880	31	5	31.7143	0.31	7	140.5	343.57	0	0	1	0	0	0	0	0	0	0	0	0	2330	0	0	0	0
2	1715	31	6	31.8571	0.09	7	161.87	173.5	0	0	1	0	0	0	0	0	0	0	0	0	2040	0	0	2	0
2	1660	31	6	31.8571	0.35	6	200.89	129.72	0	0	1	0	0	0	0	0	0	0	0	0	2140	0	1	3	1
1	1320	29	1	29.1429	0.38	7	172.33	260.79	0	1	0	0	0	0	0	0	0	0	0	0	2395	0	2	6	3
1	930	26	5	26.7143	0.16	5			1	1	1	0	0	0	0	1	0	0	0	0	2110	0	3	38	22
1	990	26	5	26.7143	0.07		191.59	487.83	0	1	1	0	0	0	0	1	0	0	0	0	2190	0	2	38	3
1	1145	27	5	27.7143	0.12	5	172.22	771.88	0	1	0	0	0	0	0	1	0	0	1	0	2340	0	0	37	35
2	800	27	6	27.8571	0.16	5	244.64	212.56	0	0	1	0	0	0	0	0	0	2	0	0	2230	0	0	8	26
1	1650	31	4	31.5714			179.2	205	0	0	1	0	0	0	0	0	0	0	0	0	2400	0	0	5	3
1	1420	31	4	31.5714			166.23	440.32	0	0	1	0	0	0	0	0	0	0	0	0	2250	0	0	3	3
2	890	26	3	26.4286	0.14	6		111.72	0	1	1	0	0	0	0	0	0	0	0	0	2805	0	1	63	1
1	788	26	3	26.4286	0.12	7	39.11	544.56	0	0	1	0	0	0	0	1	0	2	0	0	2470	0	0	60	13
2	1570	31	1	31.1429	0.16	5	138.37	207	0	0	0	0	0	0	0	0	0	0	0	0	2180	0	0	10	0
2	730	30	3	30.4286	0.19	6	190.16	208.32	0	0	1	0	0	0	0	0	0	0	0	0	2100	0	0	13	0
2	1140	28	5	28.7143	0.29	8			1	0	1	0	0	0	0	0	0	0	1	0	2020	0	0	12	1
1	840	27	2	27.2857	0.38	6			0	1	1	0	0	0	0	0	0	0	0	0	1640	0	2	44	35
2	1766	30	3	30.4286	0.16	8	27.57	711.12	0	1	0	0	0	0	0	1	0	0	1	0	2335	0	5	6	5
1	975	28	5	28.7143	0.21	8	55.21	266.33	0	1	1	0	0	0	0	0	0	0	0	0	2145	0	0	39	5
2	1210	28	1	28.1429	0.43	8	235.5	3522.7	1	1	0	0	0	0	0	1	0	0	0	0	2050	0	0	22	1
1	1330	28	1	28.1429	0.39	7	86.42	1546.14	1	1	1	0	0	0	0	0	0	0	0	0	2300	0	0	33	3
1	1140	27	4	27.5714	0.42	7	154.49	626.86	0	1	1	0	0	0	0	0	0	2	1	0	2690	0	2	44	37
1	910	27	3	27.4286	0.13	6	186.92	485.96	0	1	1	0	0	0	0	0	0	0	0	0	2250	0	0	0	1
2	1330	30	1	30.1429	0.14	7	130.29	207.96	0	1	1	0	0	0	0	0	0	0	0	0	2060	0	1	29	27
1	854	26	3	26.4286	0.49	5			0	0	1	0	0	0	0	0	0	0	0	0	2220	0	2	48	29
2	1310	30	1	30.1429	0.14	8	124.59	225.13	0	1	1	0	0	0	0	0	0	0	0	0	2010	0	2	31	5
2	616	27	1	27.1429	0.15	0	227.94	657.31	0	1	0	0	0	0	0	0	0	2	3	0	2240	0	68	68	2
1	955	28	4	28.5714		0	234.37	237.6	0	1	1	0	0	0	0	0	0	2	0	0	2300	0	1	1	1
1	1135	28	3	28.4286	0.1	6	253.19	560	0	1	1	0	0	0	0	0	0	1	0	0	2440	0	1	1	1
1	860	28	3	28.4286	0.11	6			0	1	1	0	0	0	0	0	0	0	0	0	2200	0	0	33	22
2	980	28	3	28.4286	0.21	7	225.1	545.54		1	1	0	0	0	0	0	0	0	0			0	1	1	1
2	990	27	4	27.5714	0.09	6			0	1	0	0	0	0	0	0	0	2	1	0	2135	0	2	38	1
2	1385	32	0	32		6			0	0	0	0	0	0	0	0	0	0	0	0	2070	0	1	1	1
1	1480	29	1	29.1429	0.17	6			1	1	1	0	0	0	0	0	0	0	1	0	3190	0	15	22	13
2	1118	31	5	31.7143	0.18	6			0	0	1	0	0	0	0	0	0	0	0	0	1350	0	0	5	0
2	1040	26	5	26.7143	0.1	6			1	1	1	0	0	0	0	0	0	0	0	0	2090	0	0	32	0
2	1485	31	2	31.2857					0	0	0	0	0	0	0	0	0	0	0	0	1940	0	0	10	0
1	1630	31	2	31.2857					0	0	0	0	0	0	0	0	0	0	0	0	2015	0	1	1	1
1	990	26	5	26.7143	0.18	5	223.33	1014.44	0	1	0	0	0	0	0	0	0	0	0	0	2460	0	2	10	3
1	1245	29	3	29.4286	0.21	6	172.72	1038.02	0	1	0	0	0	0	0	0	0	0	3	0	3080	1	0	0	0
2	1330	30	1	30.1429	0.21	6.2	207.7	242.14	0	0	1	0	0	0	0	0	0	0	0	0	2165	0	0	0	0
2	1175	30	1	30.1429	0.13	5.8	143.65	291.4	0	0	1	0	0	0	0	0	0	0	0	0	2110	0	0	1	1
1	995	27	3	27.4286	0.26	7	235.68	682.54	0	1	1	0	0	0	0	0	1	2	0	0	2590	0	2	47	32
1	1240	30	1	30.1429	0.21	6	115.68	313.99	0	0	1	0	0	0	0	0	0	0	0	0	2000	0	0	13	0
1	1665	30	4	30.5714	0.22	7	181.42	412.61	0	1	0	0	0	0	0	0	0	1	0	0	2430	0	0	8	2
1	875	27	6	27.8571	0.35	8	212.25	999.04	1	1	0	0	0	0	0	1	0	0	0	0	3455	0	35	35	98
1	1080	31	4	31.5714	0.145	7	179.02	311.39	1	0	1	0	0	0	0	0	0	0	0	0	2000	0	0	26	0
1	1680	30	6	30.8571	0.35	7	187.54	562.76	0	0	0	0	0	0	0	0	0	0	0	0	3310	0	0	10	10
2	1450	29	2	29.2857	0.19	8			0	0	1	0	0	0	0	0	1	0	0	0	2090	0	0	12	0
2	1350	30	4	30.5714	0.2	7	178.17	255.19	0	0	1	0	0	0	0	0	0	0	0	0	2500	0	0	47	0
1	1925	31	2	31.2857	0.18	6	112.01	198.75	0	1	0	0	0	0	0	0	0	0	0	0	2580	0	0	8	1
2	1170	28	2	28.2857	0.25	6	158.24	268.91	1	0	1	0	0	0	0	0	0	0	0	0	2170	0	6	11	0
1	1380	28	3	28.4286	0.51	8	97.35	865.04	1	1	1	0	0	0	0	0	0	0	1	0	1620	0	6	21	21
2	820	25	5	25.7143	0.19	5	218.22	820.48	0	1	0	0	0	0	0	1	0	1	0	0	2370	0	0	45	36
1	1250	27	4	27.5714	0.12	7	189.43	305.47	0	0	1	0	0	0	0	0	0	2	0	0	2420	0	0	34	0
2	1400	30	6	30.8571	0.1	6	156.38	420.7	0	1	0	0	0	0	0	1	0	0	1	0	2900	0	35	36	3
2	748	25	3	25.4286	0.01	7	139.81	757.87	0	1	1	0	0	0	0	0	0	0	0	0	2060	0	2	52	24
1	1295	30	0	30	0.09	6	161.09	159.34	0	0	1	0	0	0	0	0	0	0	0	0	2140	0	0	11	0
1	1170	30	0	30	0.17	5	129.43	123.06	0	0	1	0	0	0	0	0	0	0	0	0	2010	0	0	11	0
2	980	30	0	30	0.08	6	228.77	508.73	0	0	0	0	0	0	0	0	0	0	0	0	2000	0	0	31	0
2	1075	29	4	29.5714	0.08	5.4	214.51	167.81	0	1	1	0	0	0	0	0	0	0	0	0	2280	0	0	31	3
2	995	30	4	30.5714	0.05	6	189.45	344.23	0	0	1	0	0	0	0	0	0	0	0	0	1910	0	0	2	0
1	1400	31	2	31.2857	0.19	7	153.28	187.04	0	0	0	0	0	0	0	0	0	0	0	0	2265	0	0	1	0
2	1200	27	6	27.8571	0.22	8	165.14	309.29	0	0	1	0	0	0	0	0	0	0	0	0	2760	0	0	36	1
1	1120	29	3	29.4286	0.24	7	189.56	173.3	0	0	1	0	0	0	0	0	0	0	0	0	2130	0	0	8	0
2	1490	30	5	30.7143	0.14	9	173.02	235.23	0	0	1	0	0	0	0	0	0	0	0	0	2370	0	0	3	0
2	1495	30	5	30.7143	0.17	7	132.59	224.87	0	0	1	0	0	0	0	0	0	0	0	0	2625	0	0	3	0
1	1340	30	0	30	0.17	8	186.27	259.47	0	1	1	0	0	0	0	0	0	0	0	0	2405	0	2	42	4
1	1070	28	0	28		7	181.24	1413.85	0	1	1	0	0	0	0	0	0	0	1	0	2680	1	8	63	5
1	1570	31	2	31.2857	0.16	7	136.77	170.81	0	0	0	0	0	0	0	0	0	0	1	0	2450	0	0	1	0
1	1665	31	6	31.8571	0.32	7	182.16	174.06	0	0	1	0	0	0	0	0	0	0	0	0	2170	0	0	0	0
1	1095	27	2	27.2857	0.23	8	174.95	956.62	0	1	1	0	0	0	0	0	0	0	0	0	2065	0	7	11	1
2	655	28	4	28.5714	0.13	7	161.36	648.78	1	0	1	0	0	0	0	0	0	2	0	0	2100	1	12	43	1
1	940	27	5	27.7143			194.56	691.54	0	1	1	0	0	0	0	0	0	1	0	0	2030	9	3	50	2
2	585	27	1	27.1429	0.178	4			0	1	1	0	0	0	0	0	0	0	0	0	2075	0	0	54	4
2	990	28	6	28.8571	0.24	8			0	1	0	0	0	0	0	0	0	0	0	0	2210	0	2	28	1
1	960	26	6	26.8571	0.2	6	236.03	515.73	1	1	0	0	0	0	0	0	0	2	0	0	2600	0	21	51	34
1	610	25	6	25.8571	0.24	4	162.06	1227.95	0	1	0	0	0	0	0	1	0	0	0	0	2960	0	5	85	6
2	850	26	5	26.7143	0.29	6	187.06	366.81	0	1	1	0	0	0	0	0	0	1	0	0	2300	0	1	21	18
2	1490	29	1	29.1429	0.3	6	92.9	356.23	0	1	1	0	0	0	0	1	0	2	1	0	2800	0	1	24	1
2	1485	28	1	28.1429	0.24	7	269.8	296.45	0	0	0	0	0	0	0	0	0	0	0	0	2650	0	0	20	1
2	1490	31	5	31.7143	0.1	7	182.28	271.91	0	1	1	0	0	0	0	0	0	0	0	0	2960	0	0	2	1
1	1085	28	1	28.1429	0.15	5			0	1	1	0	0	0	0	0	0	0	0	0	2320	0	2	5	1
1	1720	30	1	30.1429	0.12	7	152.63	120.13	0	0	1	0	0	0	0	0	0	0	0	0	3145	0	0	27	1
2	1370	29	6	29.8571	0.4	7	236.05	1586.33	0	1	0	0	0	0	0	0	0	0	0	0	2240	0	0	24	2
2	1850	31	4	31.5714	0.14	6	151.05	122.12	0	0	1	0	0	0	0	0	0	0	0	0	2470	0	0	2	1
2	1590	31	4	31.5714	0.09	6	65.4	328.42	0	0	1	0	0	0	0	0	0	0	0	0	2065	0	0	2	2
2	995	30	3	30.4286	0.11	6	144.33	320.5	0	0	1	0	0	0	0	0	0	0	0	0	1915	0	0	5	0
1	1935	31	0	31	0.27	6	73.64	260.59	0	0	1	0	0	0	0	0	0	0	0	0	2245	0	0	2	0
1	1745	31	0	31	0.36	6	103.48	198.02	0	0	1	0	0	0	0	0	0	0	0	0	2135	0	0	0	0
1	820	27	3	27.4286	0.17	5	131.32	267.09	0	1	1	0	0	0	0	0	0	2	0	0	2755	0	2	4	31
2	1438	31	0	31	0.1	6.3		349.78	0	0	0	0	0	0	0	0	0	0	0	0	2810	0	6	3	2
2	1590	31	0	31	0.12	6	193.58	407.95	0	0	0	0	0	0	0	0	0	0	0	0	2740	0	0	8	0
1	685	29	5	29.7143	0.23	6	172.16	331.15	0	0	1	0	0	0	0	0	0	0	0	0	2100	0	0	39	14
2	1050	28	3	28.4286	0.32	7	182.16	744.12	0	1	1	0	0	0	0	0	0	0	0	0	2040	0	0	31	4
2	1365	31	0	31	0.08	7	182.49	616.55	0	0	1	0	0	0	0	0	0	0	0	0	2050	0	0	9	2
1	1475	30	0	30	0.11	7			0	0	0	0	0	0	0	0	0	0	0	0	2085	0	0	3	0
2	1320	31	0	31	0.1	9	142.86	276.38	0	0	1	0	0	0	0	0	0	0	0	0	2120	0	0	4	1
2	1200	29	6	29.8571	0.33	6	162.78	238.25	0	0	0	0	0	0	0	0	0	0	0	0	2250	0	0	2	1
2	1245	29	6	29.8571	0.1	6	155.87	163.84	0	0	0	0	0	0	0	0	0	0	0	0	2250	0	0	1	0
1	1600	29	6	29.8571	0.15	7	238.07	205.64	0	1	0	0	0	0	0	0	0	0	0	0	2400	0	3	5	3
1	1690	30	2	30.2857	0.23	7	147.05	344.77	0	1	0	0	0	0	0	0	0	0	0	0	2510	0	1	23	4
2	1545	30	5	30.7143	0.18	8	167.72	172.56	0	1	0	0	0	0	0	0	0	0	0	0	2110	0	0	5	3
2	1365	31	6	31.8571	0.12	7	198.56	310.78	0	0	1	0	0	0	0	0	0	0	0	0	2050	0	0	0	0
1	1760	31	2	31.2857	0.21	7	146.28	187.89	0	0	1	0	0	0	0	0	0	0	0	0	2285	0	0	5	0
1	1345	28	6	28.8571	0.36	6	161.68	253.97	0	1	1	0	0	0	0	0	0	0	0	0	4445	0	46	48	79
2	975	28	3	28.4286	0.22	6			0	0	0	0	0	0	0	0	0	0	0	0	2070	0	0	31	0
2	1349	29	2	29.2857	0.22	7	136.53	263.95	0	0	0	0	0	0	0	0	0	0	0	0	2370	0	0	3	1
1	1800	29	5	29.7143	0.16	8	235.98	672.84	0	1	1	0	0	0	0	0	0	0	0	0	2130	0	8	18	13
1	1240	30	6	30.8571	0.2	7	161.01	147.66	0	0	1	0	0	0	0	0	0	0	0	0	1970	0	0	2	0
1	1165	28	2	28.2857	0.19	7	190.85	233.42	0	1	1	0	0	0	0	0	0	1	0	0	2275	0	0	6	4
2	820	27	1	27.1429	0.17	6	143.4	893.22	1	0	1	0	0	0	0	0	0	1	0	0	2370	0	56	65	54
2	1430	30	6	30.8571			69.25	274.74	0	0	1	0	0	0	0	0	0	0	0	0	2210	9	0	2	0
1	1285	30	3	30.4286	0.32	6			0	1	1	0	0	0	0	0	0	0	0	0	2130	0	0	7	4
2	1100	29	0	29	0.15	6	134.09	301.64	0	0	1	0	0	0	0	0	0	0	0	0	2430	0	0	24	0
2	895	27	2	27.2857	0.23	6	179.81	854.48	0	1	1	0	0	0	0	0	0	1	0	0	2510	0	0	37	3
2	465	26	0	26	0.52	4	165.93	1168.35	1	1	1	0	0	0	0	0	0	2	0	0	2025	1	16	68	52
1	570	23	3	23.4286					1	1	1	1	2	1	0	0	0	2	3	0	4660	9	144	172	172
1	950	27	2	27.2857	0.3	7			0	1	1	1	1	1	0	0	0	0	0	0	1490	0	0	32	22
1	390	24	1	24.1429	0.14	5			1	1	1	1	2	1	0	0	0	2	0	0	2555	1	44	90	102
1	375	26	1	26.1429	0.33	5			1	1	1	1	2	1	0	1	0	2	0	0	5050	1	150	150	199
2	574	22	0	22	0.27	5	198.49	935.64	1	1	0	1	2	1	0	1	0	3	1	0	5320	1	164	191	205
2	475	24	4	24.5714	0.24	4	207.99	979.18	1	1	1	1	2	1	0	1	0	3	1	0	3960	0	56	141	150
2	680	23	6	23.8571	0.36	6	206.35	814.19	0	1	1	1	1	1	0	1	0	0	0	0	3460	0	35	94	104
1	720	25	3	25.4286	0.35	3	260.98	580.29	0	1	0	1	1	1	0	1	0	3	4	0	2565	1	31	76	88
1	520	24	3	24.4286	0.16	4	299.15	5257.07	0	1	0	0	0	1	1	1	0	1	2	0	1199	1	61	61	61
2	850	27	4	27.5714	0.3	6			0	1	0	1	2	1	0	1	0	0	2	0	2550	0	52	54	51
1	808	24	3	24.4286			19.2	950.8	1	1	1	0	0	1	1	1	0	0	1	0	840	9	14	14	14
1	570	26	5	26.7143					0	1	1	1	1	1	0	0	0	2	0	0	2595	9	25	85	92
1	420	26	3	26.4286	0.22	5	184.08	851.58	1	1	1	1	2	1	0	1	0	2	0	1	2405	1	91	116	116
1	855	26	2	26.2857	0.22	6	140.08	1350.45	1	1	1	1	1	1	0	1	0	0	0	0	2670	0	16	80	76
1	775	26	2	26.2857	0.39		303.81	1301.21	0	1	1	1	1	1	0	1	0	2	0	0	2520	0	16	79	72
2	874	27	6	27.8571		6			0	1	1	1	1	1	0	1	0	0	0	0	2250	0	8	62	55
2	590	25	3	25.4286	0.23	5			0	1	1	1	1	1	0	1	0	0	0	0	2245	0	2	74	62
1	430	24	6	24.8571					1	1	1	1	2	1	0	0	0	2	0	1	2790	1	84	84	84
2	540	26	0	26	0.17	5			1	1	0	1	2	1	0	1	0	2	3	0	2740	1	28	95	77
1	1195	28	3	28.4286	0.17	7	158.11	333.57	1	1	1	1	2	1	0	0	0	0	0	0	2505	0	2	62	62
1	490	26	0	26		6			1	1	1	1	2	1	0	1	0	3	0	0	2920	9	31	93	108
1	665	24	6	24.8571	0.38	7			0	1	1	1	1	1	0	0	0	0	0	0	3155	0	1	1	85
1	735	24	2	24.2857	0.26	5	406.01	1018.2	1	1	1	1	2	1	0	0	0	2	0	0	3830	0	33	137	137
1	810	25	5	25.7143	0.18	5	212.48		0	1	0	1	1	1	0	1	0	2	0	0	2100	0	1	50	31
1	840	25	1	25.1429	0.47	4	221.58	424.49	1	1	1	1	2	1	0	0	0	2	0	0	3140	0	17	81	91
2	520	24	2	24.2857	0.54	4			0	1	0	1	2	1	0	1	0	3	0	0	2905	1	29	94	66
2	910	25	6	25.8571	0.5	6	226.92	490.48	0	1	0	1	2	1	0	0	0	2	0	0	3700	0	28	128	135
1	930	28	0	28	0.19	5	189.85	540.83	0	1	0	1	2	1	0	0	1	1	3	0	2850	0	25	72	83
2	615	24	5	24.7143	0.48	5	206.46	797.56	1	1	1	1	1	1	0	1	0	1	0	0	2030	1	31	93	52
1	990	29	1	29.1429	0.13	7	150.8	423.95	1	1	1	0	0	1	1	0	0	0	0	0	1790	0	30	30	21
1	1100	27	5	27.7143	0.11	7			1	1	1	0	0	1	1	1	0	0	0	0	1240	0	14	14	14
1	615	24	3	24.4286	0.2	5	303.06	545.57	1	1	1	1	2	1	0	0	0	2	0	1	2510	1	81	122	122
2	485	24	2	24.2857	0.28	5			1	1	1	1	2	1	1	0	0	2	0	0	1950	1	72	72	72
1	780	26	5	26.7143	0.46	7	249.51	784.5	0	1	1	1	1	1	0	1	0	0	0	0	2370	1	34	74	20
2	545	23	6	23.8571	0.21	8			1	0	0	1	1	1	0	0	0	2	1	0	2775	1	32	86	74
1	740	24	5	24.7143	0.7	4	380.16	727.83	1	1	1	1	1	1	0	1	0	3	1	1	2185	0	98	98	31
1	570	23	0	23	0.28	8	267.73	856.07	1	1	0	0	0	1	1	1	0	0	1	0	570	1	11	11	11
1	542	23	0	23	0.23	5	147.13	647.28	1	1	0	0	0	1	1	1	0	0	2	0	560	1	14	14	14
2	550	23	6	23.8571			382.48	1714.69	0	1	0	1	2	1	0	1	0	3	3	0	3200	9	56	85	80
2	619	23	6	23.8571	0.02	5	403.52	1509.1	1	1	0	1	2	1	0	1	0	2	3	0	3460	1	71	129	60
2	935	26	3	26.4286	0.14	6	294.39	520.52	0	1	1	1	2	1	0	0	0	0	2	0	2495	1	8	60	27
1	600	23	3	23.4286	0.33	6	443.5	1617.38	1	1	0	0	0	1	1	0	0	0	0	0	620	1	8	8	8
1	960	25	5	25.7143	0.35	6	281.73	967.27	0	1	0	1	1	1	0	0	0	0	3	0	3075	0	30	66	53
1	550	23	3	23.4286	0.43	4	387.14	908.86	0	1	1	1	1	1	0	1	0	1	0	0	2700	1	97	98	96
2	675	25	1	25.1429	0.3	5	256.05	730.32	0	1	0	1	1	1	0	1	0	0	0	0	2760	0	0	79	35
1	630	24	0	24	0.32	4	372.1	843.14	1	1	1	1	1	1	0	1	0	3	3	1	2950	1	30	88	90
1	1020	26	3	26.4286	0.23	7	143.93	653.22	0	1	1	1	1	1	0	0	0	0	0	0	2769	0	2	62	50
2	655	25	5	25.7143	0.44	5	177.61	500.37	0	1	0	1	1	1	0	0	0	2	0	0	2950	0	7	48	44
1	768	24	1	24.1429	0.28	7	386.9	917.54	1	1	0	1	2	1	0	1	0	2	3	0	3925	1	45	116	129
2	660	24	1	24.1429	0.39	6	344.93	671.5	0	1	0	1	2	1	0	1	0	2	0	0	3740	1	41	93	129
1	730	24	0	24	0.32	5	223.62	343.44	0	1	1	1	1	1	0	1	0	1	0	0	2360	0	4	68	43
1	745	25	5	25.7143	0.33	5	278.2	653.98	0	1	0	1	1	1	0	1	0	2	0	0	3005	0	26	65	55
1	700	23	4	23.5714	0.37	5			1	1	1	1	2	1	0	0	0	3	3	0	3965	1	94	144	144
2	740	23	6	23.8571	0.4	5	168.85	539.63	0	1	1	1	2	1	0	0	0	0	0	0	3385	1	42	98	98
1	1100	27	4	27.5714	0.46	4	210.46	544.12	0	1	1	1	1	1	0	0	0	0	0	0	2455	0	4	62	59
2	530	24	6	24.8571	0.37	5	397.95	855.56	0	1	1	1	1	1	0	0	0	0	0	0	3415	1	31	114	127
1	550	29	1	29.1429	0.13	4	84.81	346.95	0	0	0	1	2	1	0	0	0	0	0	0	1295	0	0	36	22
1	680	25	5	25.7143	0.289	7	256.11	607.57	1	1	0	1	1	1	0	1	0	0	0	0	2945	0	0	47	31
2	675	24	2	24.2857	0.37	6	166.21	872.67	1	1	0	1	2	1	0	0	0	3	2	1	2815	0	52	87	105
1	620	24	3	24.4286					0	1	1	1	1	1	0	1	0	2	1	0	2790	9	64	103	104
1	770	27	3	27.4286	0.26	6	231.56	253.25	0	1	1	1	2	1	0	0	0	1	0	0	2840	0	0	75	75
2	1180	28	3	28.4286	0.25	5.4	302.3	218.1	1	0	1	0	0	0	0	0	0	0	0	0	2470	0	0	21	4
1	1400	30	0	30	0.2	5.7	265	429.4	0	0	1	0	0	0	0	0	0	0	0	0	2720	0	0	19	2
1	800	30	0	30	0.25	6.7	221	643.3	0	1	1	0	0	0	0	0	0	0	0	0	2900	0	1	40	1
2	950	26	5	26.7143	0.25	5.7	302.6	930.5	0	1	1	0	0	0	0	1	0	0	0	1	3080	0	6	45	34
1	1180	28	6	28.8571	0.17	6.4	456.2	1151	1	1	1	0	0	0	0	0	0	0	0	0	3585	0	2	15	33
2	900	26	6	26.8571	0.27	5.3	428.6	449.6	0	0	1	0	0	0	0	0	0	0	0	0	2580	0	0	16	1
1	1400	29	4	29.5714	0.35	4.8			0	1	1	0	0	0	0	0	0	0	0	0	3200	0	4	8	7
2	900	29	4	29.5714	0.2	5.3	205.4	392.6	1	0	1	0	0	0	0	0	0	0	0	0	2740	0	0	7	0
1	1850	31	1	31.1429	0.11	7	335.9	307.1	0	0	1	0	0	0	0	0	0	0	0	0	3000	0	0	6	1
2	1430	29	6	29.8571	0.28	7.2	379	357.6	0	1	0	0	0	0	0	0	0	0	0	0	2945	0	1	3	1
2	745	25	3	25.4286	0.28	5	624.4	1563.5	0	1	1	0	0	0	0	1	0	1	1	0	2930	0	3	39	54
2	1650	30	2	30.2857	0.22	5.6	225	353.9	0	0	1	0	0	0	0	0	0	0	0	0	2790	0	0	1	1
2	1280	31	0	31	0.17	5.4	430.1	246.3	0	1	1	0	0	0	0	0	0	0	0	0	2390	0	1	13	5
1	780	24	1	24.1429	0.29	4.5	347.5	759.4	0	1	1	0	0	0	0	0	0	0	0	0	2795	1	9	17	37
1	2350	31	4	31.5714	0.375	6.4	451.3	564.4	0	0	1	0	0	0	0	0	0	0	1	0	2986	0	0	3	2
1	2270	31	0	31	0.41	6.7	301.6	372.2	0	0	0	0	0	0	0	0	0	0	0	0	3535	0	0	5	0
2	1110	29	6	29.8571	0.22	4.4	291.1	288.1	0	0	1	0	0	0	0	0	0	0	1	0	2285	0	0	0	0
1	1440	30	3	30.4286	0.4	5.6	412	340.1	0	1	1	0	0	0	0	0	0	0	0	0	2495	0	2	6	5
2	1220	30	3	30.4286	0.22	5.3	304.4	352.4	0	0	1	0	0	0	0	0	0	0	0	0	2205	0	0	0	0
2	1070	30	3	30.4286	0.61	7.5	401.5	325.6	0	0	1	0	0	0	0	0	0	0	0	0	1830	0	0	0	0
1	1100	28	5	28.7143	0.31	6.2	426.2	272.1	0	0	1	0	0	0	0	0	0	0	0	0	2240	0	0	4	1
1	1125	28	5	28.7143	0.29	5.4	290.9	401.9	0	0	1	0	0	0	0	0	0	0	0	0	2720	0	0	3	1
1	850	29	1	29.1429	0.25	4.9	359.2	370.1	0	0	1	0	0	0	0	0	0	0	0	0	2520	0	0	1	0
1	1100	29	1	29.1429	0.4		398	966.2	0	1	1	0	0	0	0	0	0	0	0	0	2660	0	2	5	2
2	1170	29	1	29.1429	0.4	4.7	245.1	321.1	0	0	1	0	0	0	0	0	0	0	0	0	2665	0	0	5	2
1	1120	28	2	28.2857	0.29	5	330	445.7	0	0	1	0	0	0	0	0	0	0	2	0	2220	0	0	8	1
2	1400	29	5	29.7143	0.39	6.1	312	257.6	0	1	1	0	0	0	0	0	0	0	0	0	3180	0	1	4	1
2	900	29	5	29.7143	0.36	4.7	274.9	907.6	0	0	1	0	0	0	0	0	0	0	0	0	2580	0	0	5	0
1	1200	30	2	30.2857	0.31	5.1	278.8	247.7	0	0	1	0	0	0	0	0	0	0	1	0	3020	0	0	7	3
1	1300	30	2	30.2857	0.31	5.6	220.3	361.6	0	0	1	0	0	0	0	0	0	0	0	0	3030	0	0	7	4
1	995	29	5	29.7143	0.33	6.4	294.9	346.9	1	1	1	0	0	0	0	1	0	0	0	0	3210	0	1	8	2
2	1410	29	5	29.7143	0.38	6.1	316.7	258.2	0	1	1	0	0	0	0	0	0	0	0	0	3650	1	23	11	5
2	990	30	1	30.1429	0.15	5.2	#NULL!	#NULL!	1	1	1	0	0	0	0	0	0	0	0	0	2470	0	1	7	1
1	1700	31	6	31.8571	0.16	6.9	257.9	615.9	0	0	1	0	0	0	0	0	0	0	0	0	2590	0	0	0	0
1	845	27	0	27	0.22	5	463.8	810.2	0	0	1	0	0	0	0	0	0	2	0	0	2630	0	0	40	10
2	1680	31	5	31.7143	0.36	7.3	262.2	498.6	0	0	1	0	0	0	0	0	0	0	1	0	3325	0	0	0	0
1	1050	31	1	31.1429	0.35	6.7	189.4	119.4	1	0	1	0	0	0	0	0	0	0	0	0	2040	0	0	6	0
1	980	27	6	27.8571	0.42	5.7	370.8	719.7	0	1	1	0	0	0	0	0	0	0	0	0	2480	0	1	16	0
2	1630	31	4	31.5714	0.31	5.4	326.4	220.3	0	0	1	0	0	0	0	0	0	0	0	0	2180	0	0	1	1
2	920	30	2	30.2857	0.54	4.2	142.8	543.4	0	0	1	0	0	0	0	0	0	0	2	0	2300	0	0	5	2
1	1260	30	2	30.2857	0.19	5.8	301.9	808.3	0	1	1	0	0	0	0	0	0	0	1	0	2660	0	1	4	1
1	1680	30	5	30.7143	0.29	7.1	391.8	283	0	0	1	0	0	0	0	0	1	0	0	0	3380	0	0	35	11
1	1750	31	2	31.2857	0.22	6.8	252.9	341.5	0	0	1	0	0	0	0	0	0	0	0	0	3260	0	0	10	2
2	1100	28	4	28.5714	0.22	5.5	339.2	291.4	0	1	1	0	0	0	0	0	0	0	0	0	1920	0	1	6	1
2	740	24	5	24.7143	0.31	3.4	481.6	1089.3	0	1	1	0	0	0	0	0	0	0	0	0	2430	0	1	39	37
1	1220	28	3	28.4286	0.12	5.4	328	800.3	0	0	1	0	0	0	0	0	0	0	0	0	2600	0	0	16	4
2	1080	28	3	28.4286	0.4	5.8	397.3	920	0	1	1	0	0	0	0	0	0	0	0	0	2460	0	3	16	22
1	1060	30	6	30.8571	0.27	5.5			0	0	1	0	0	0	0	0	0	0	0	0	1960	0	0	2	0
1	1960	31	2	31.2857	0.11	6.7	266.8	247.6	0	1	1	0	0	0	0	0	0	0	0	0	2350	0	1	3	1
1	1700	31	2	31.2857	0.11	6.5	256.9	281.7	0	0	1	0	0	0	0	0	0	0	0	0	2360	0	0	4	0
2	1120	28	3	28.4286	0.27	6.7	404.7	252.6	1	1	1	0	0	0	0	0	0	0	0	0	2990	0	1	13	1
1	1130	27	2	27.2857	0.24	6.5	341.6	625.2	1	1	1	0	0	0	0	0	0	0	0	0	3540	0	1	14	0
1	670	28	1	28.1429	0.25	4.6	309.8	573	0	1	1	0	0	0	0	0	0	0	0	0	2310	0	1	9	14
1	790	27	0	27	0.33	4.8	332.1	759.7	0	1	1	0	0	0	0	0	0	0	0	0	2035	0	1	7	0
1	1570	31	1	31.1429	0.31	7.4	255.3	364.4	0	1	1	0	0	0	0	0	0	0	0	0	3200	0	1	6	4
1	1650	31	2	31.2857	0.31	6	405.4	276.7	0	0	1	0	0	0	0	0	0	0	0	0	2240	0	0	3	0
2	750	27	6	27.8571	0.12	5.2			0	0	1	0	0	0	0	0	0	0	0	0	1800	0	0	5	0
2	1600	31	3	31.4286	0.24	8			0	0	1	0	0	0	0	0	0	0	0	0	2340	0	0	1	0
2	1960	31	3	31.4286	0.17	7.5			0	1	1	0	0	0	0	0	0	0	0	0	2735	0	1	0	1
2	1120	28	0	28	0.38	6.5			0	1	1	0	0	0	0	0	0	0	0	0	2520	0	1	40	1
2	1040	28	0	28	0.17	6.4			0	0	1	0	0	0	0	0	0	0	0	0	2215	0	0	39	3
1	1420	31	1	31.1429	0.16	5.9			0	1	1	0	0	0	0	0	0	0	0	0	3250	0	1	11	1
1	1980	31	3	31.4286	0.22	5.3	150.4	189.3	0	0	1	0	0	0	0	0	0	0	0	0	2550	0	0	1	0
1	650	24	2	24.2857	0.28	5	369.1	624.5	0	1	1	0	0	0	0	0	0	2	0	0	2940	1	36	20	66
1	590	24	2	24.2857	0.22	4.6	346.2	659.2	0	1	1	0	0	0	0	0	0	2	0	0	2660	1	33	22	71
1	880	26	1	26.1429	0.4	4.9	189	875.8	0	1	1	0	0	0	0	0	0	0	0	0	2600	0	1	27	5
2	880	26	3	26.4286	0.36	6.8	116	625.1	1	1	1	0	0	0	0	0	0	0	3	0	4160	0	4	20	79
1	1520	30	4	30.5714	0.18	6.6	136.3	160.2	0	1	1	0	0	0	0	0	3	0	4	0	3260	0	1	4	1
1	950	27	2	27.2857	0.31	6.2	224.5	263.4	1	1	1	0	0	0	0	0	0	0	0	0	3095	0	1	28	31
2	1340	31	3	31.4286	0.22	6.2	108.9	184.7	0	0	1	0	0	0	0	0	0	0	0	0	2760	0	0	0	0
2	1380	31	3	31.4286	0.18	5.4	173.4	199.2	0	0	1	0	0	0	0	0	0	0	0	0	2750	0	0	0	0
2	1320	31	3	31.4286	0.24	5.7		178.5	0	0	1	0	0	0	0	0	0	0	0	0	2700	0	0	0	0
1	1400	29	3	29.4286	0.25	6.6	150.1	321.6	1	1	1	0	0	0	0	0	0	0	0	0	3060	0	1	25	1
2	990	29	6	29.8571	0.2	5.2	210.9	288.4	0	0	1	0	0	0	0	0	0	0	0	0	1950	0	0	26	0
2	1240	29	6	29.8571	0.37	5	172.8	220.6	0	0	1	0	0	0	0	0	0	0	0	0	2230	0	0	23	0
2	730	25	3	25.4286	0.28	4.5		620	0	1	1	0	0	0	0	0	0	0	0	0	3100	0	3	25	37
1	1250	30	5	30.7143	0.22	6.2		154.8	0	0	1	0	0	0	0	0	0	0	0	0	2515	0	0	3	0
1	740	24	4	24.5714	0.18	5.2		449	1	1	1	0	0	0	0	0	0	0	0	0	3410	1	18	28	24
2	1150	28	2	28.2857	0.25	6.2			0	0	1	0	0	0	0	0	0	0	0	0	2360	0	0	20	1
2	980	26	2	26.2857	0.25	6.5			0	1	1	0	0	0	0	0	0	0	0	0	2080	0	1	35	1
2	990	29	2	29.2857	0.33	4.6	375.6	416	0	1	1	0	0	0	0	0	0	0	0	0	3070	0	5	12	1
2	630	24	6	24.8571	0.33	4.5	501.02	2022.8	0	1	1	0	0	0	0	1	0	0	0	0	2302	1	9	32	53
2	1100	30	3	30.4286	0.25	5.1	416.3	832.5	0	1	1	0	0	0	0	0	0	0	0	0	2210	0	1	33	0
2	1380	29	1	29.1429	0.25	6.1	356.6	574.6	0	0	1	0	0	0	0	0	0	0	1	0	3068	0	0	23	4
2	1410	29	1	29.1429	0.25	6.3	429.7	561.3	0	0	1	0	0	0	0	0	0	0	0	0	3170	0	1	24	1
2	990	29	0	29	0.29	5.6			1	1	1	0	0	0	0	0	0	0	0	0	2810	0	1	18	39
1	390	24	2	24.2857	0.4	4.9	395.8		1	1	1	0	0	1	1	0	3	0	0	0	710	1	32	0	64
1	590	24	2	24.2857	0.44	5.1		1343	1	1	1	1	2	1	1	0	0	3	0	0	2200	1	51	31	99
2	600	24	1	24.1429	0.33	5.7	300	438.5	0	1	1	1	1	1	0	0	0	3	0	0	4150	1	34	30	109
2	670	29	2	29.2857	0.313	5	382.4	834.4	1	0	1	1	2	1	0	0	0	3	0	0	3380	1	8	34	71

## Sheet: Tabelle1
sex	1=male, 2=female
bw	birth weight, grams
ga_w	weeks of gestational age
ga_d	and days of gestational age
ga	gestational age, weeks
rimp	RIMP
tapse	TAPSE, mm
et1	CT-proET1, pmol/L
anp	MR-proANP1, pmol/L
sepsis	sepsis, 1=yes, 0=no
surfactant	surfactant administration, yes=1, no=0
antenat_steroids	antenatal steroids, yes=1, no=0
bdp	BPD moderate of severe at 36 weeks PMA, yes=1, no=0
bpd_grade	BPD grade 0=none or mild, 1= moderate, 2= severe
bpd_death	bpd at 36 weeks PMA or death, yes=1, no=0
death	death, yes=1, no=0
pda	hemodynamic significant PDA, 1=yes, 0=no
pvl	periventricular leukomalacia, yes=1, no=0
rop_grade	retinopathy of prematurity grade 1-5
ivh_grade	Intraventricular hemorrhage, grade 1-3, grade 4= PVH
nec	necrotizing enterocolitis, yes=1, no=0
w_discharge	weight at discharge, grans
mv_7d	invasive mechanical ventilation at 7 days of life, yes=1, no=0
oxygen_dur	duration of supplemental oxygen, days
cpap_dur	duration of CPAP, days
resp_supp_dur	duration of respiratory support, days
